# Supplementary material for: Plasma biomarkers for residual feed intake prediction in beef bulls
Source: Transl Anim Sci. 2026 Feb 23;10:txag020. doi: 10.1093/tas/txag020 (PMC12986784; doi:10.1093/tas/txag020)
Supplement: txag020_Supplementary_Data [file txag020_supplementary_data.zip]

Archive with 2 entries (2 files):
- ST2 to ST26.docx
- Supplementary Table S1_Venturini et al. 2025.docx
